# Supplementary material for: Jewel Orchid’s Biology and Physiological Response to Aquaponic Water as a Potential Fertilizer
Source: Plants (Basel). 2022 Nov 21;11(22):3181. doi: 10.3390/plants11223181 (PMC9699339; doi:10.3390/plants11223181)
Supplement: Supplementary file 1 [file plants-11-03181-s001.zip]

Archive with 1 entries (1 files):
- plants-2018408-supplementary.pdf
